# Supplementary material for: Sotagliflozin attenuates liver-associated disorders in cystic fibrosis rabbits
Source: JCI Insight. 2024 Feb 15;9(6):e165826. doi: 10.1172/jci.insight.165826 (PMC10972622; doi:10.1172/jci.insight.165826)
Supplement: Supporting data values [file jciinsight-9-165826-s035.xlsx]

## Sheet: Figure 1B
	Pancreas			Intestine			Lung
	WT	CF		WT	CF		WT	CF
	0.998335	10.6901		1.51873	8.1094		1.33924	1.8871
	1.47139	6.02233		0.097065	2.96631		0.57756	4.54521
	0.757213	8.30723		2.03659	2.55555		0.932261	5.82821
	0.773067	4.76682		0.347613	4.85923		1.15094	5.53085

## Sheet: Figure 1D
	WT	CF
	1.28714	7.21161
	0.721529	5.44692
	0.99133	3.7837

## Sheet: Figure 1E
	HC	CF
	0.677592	1.40133
	0.699461	1.36401

## Sheet: Figure 2C
	WTN	WTY	CFN	CFY
	0	0	3.53	2.46
	0	0	11	0.46
	0	0	5.5	2.08
	0	0.08	9.6	1.23
	0	0.08

## Sheet: Figure 2D
		CFY					CFN					WTN
		#1	#2	#3	#4		#1	#2	#3	#4		#1	#2	#3	#4	#5
	W0	1040	1010	1020	1030		1050	1020	1030	1000		1000	1010	1040	1030	1020
	W2	1310	1440	1400	1360		1300	1230	1270	1230		1470	1460	1360	1450	1410
	W4	1610	1800	1690	1670		1690	1500	1440	1460		1870		1770	1840	1860
	W6	1960	2160	1900	1920		1980	1530	1760	1700		2260	2270	2150	2160	2170

## Sheet: Figure 3
																												33	46	41	46
		K+			Trig			Chol			TPRO
		WT	CF		WT	CF		WT	CF		WT	CF
		4.3	3.82		40	476		83	121		5.3	5.4
		4.65	3.33		92	150		77	102		4.9	5.2
		4.54	3.14		66	258		81	106		6.1	5.1
		4.79	3.58		61	125		102	151		5.6	5.3
		4.36	3.43		70	223		71	145		5.6	5.8
		4.45	3.8		108	160		132	132		5.6	4.8
		4.8	3.43		133	211		71	124		5.5	5.2
		4.92	2.95		48	111		119	117		5.9	4.8
		3.98	3.43		105	182		88	129		6.1	5.6
		ALT			ALP			CPK			Glu
		WT	CF		WT	CF		WT	CF		WT	CF
		27	61		94	154		506	972		107	113
		39	37		97	183		718	869		162	114
		41	39		105	125		688	837		132	113
		29	26		95	101		725	764		115	181
		29	78		100	312		847	1244		109	143
		34	33		78	183		918	669		109	82
		19	46		78	155		749	742		124	86
		22	41		75	157		678	786		99	101
		26	46		94	189		516	1552		96	182

## Sheet: Table 1
	WT				CF				CF+Sota
Na (mmol/L)	142	138	139		136	139	137		141	136	139
K (mmol/L)	3.96	3.82	4.19		3.66	3.31	3.67		5.07	4.32	4.22
Cl (mmol/L)	106	106	105		105	102	101		104	104	100
Cr (mg/dL)	0.95	0.9	0.96		0.74	0.83	0.82		0.82	0.71	0.96
BUN (mg/dL)	17	15	15		16	16	13		24	25	23
Trig (mg/dL)	42	57	56		129	198	339		140	82	90
Chol (mg/dL)	47	66	64		96	119	163		104	68	89
Gluc(mg/dL)	113	108	129		150	112	110		82	93	116
AST (U/L)	14	8	6		19	17	18		17	16	24
ALT (U/L)	27	26	27		60	58	52		29	40	43
ALP (U/L)	85	78	86		150	161	180		121	177	157
CPK (U/L)	570	461	444		911	907	759		814	537	469
TBIL (mg/dL)	0.06	0.03	0.04		0.04	0.03	0.04		0.04	0.04	0.04
ALB (g/dL)	4.1	3.8	3.7		3.6	3.6	3.6		3.7	4	4.5
TPRO (g/dL)	5.8	5.5	5.6		5.2	5.5	5.1		6.1	6	6
Ca (mg/dL)	13.2	11.2	12.4		15.4	12.9	11.3		10.5	7.7	11.7

## Sheet: Figure 4B
	WT	CF	CF+Sota
	0.70056	4.45095	0.756057
	0.54862	5.70999	2.52618
	1.30041	6.74993	0.837497
	1.45041	3.05538	2.0964

## Sheet: Table 2
		Lobular inflammation	Portal inflammation	Lobular necroinflammation	Mallory's body	Fibrosis stage
	WT	0.33	0	0	0	0.33
	WT	0.33	0.33	0	0	0.67
	WT	0	0	0	0	0.33
	WT	0	0	0	0	0
	CF	2.67	1	1.33	1	2.67
	CF	2.67	1	0.67	0.33	2.67
	CF	3	1	2	1	3.67
	CF	3	1	1.33	0.67	3.33
	CF+Sota	0.67	0.67	0	0	1.33
	CF+Sota	0.33	0.33	0	0	0.67
	CF+Sota	0.33	0	0	0	0.67
	CF+Sota	1	0.67	0.67	0.33	1.33

## Sheet: Figure 6
	CA				TCA				GCA				GCDCA				HDCA
	WT	CF	CF+Sota		WT	CF	CF+Sota		WT	CF	CF+Sota		WT	CF	CF+Sota		WT*	CF	CF+Sota
	8.09	5.56	9.91		157.86	164.9	160.08		1079.62	3066.59	3071.22		53.67	59.18	60.25		0	4.27	6.9
	8.64	72.27	8.97		158.7	182.53	160.59		2679.69	67918.5	4988.94		55.32	569.22	76.86		0	17.65	5.1
	6.53	28.95	12.87		156.73	208.41	163.75		748.55	3458.3	3490.59		55.52	51	86.69		0	14.21	6.76
	8.46	83.3	52.8		160.42	171.54	168.74		1784.83	79367.3	4869.02		51.64	887.11	116.36		0	10.82	15.72
	7.39	199.57	13.97		158.36	226.36	164.53		2682.47	31671.7	1543.41		51.88	341.84	67.07		0	71.15	7.77
			10.62				160.08				3266.52				52.08				3
																	*0 is used to represent "not detected" (ND) data
	DCA				LCA				GUDCA				TLCA				GHDCA
	WT	CF	CF+Sota		WT	CF	CF+Sota		WT	CF	CF+Sota		WT	CF	CF+Sota		WT	CF	CF+Sota
	987.78	517.29	613.47		100.87	10.18	16.39		46.11	57.88	93.09		3.99	101.06	25.13		39.92	6.71	4.05
	438.32	4485.88	839.68		132.68	40.82	19.46		46.78	285.69	117.65		8.82	14.16	14.06		4.04	88.74	24.65
	342.21	1201.6	887.32		40.21	24.96	17.67		44.55	91.22	73.18		0.4	44.81	35.61		11.87	8.88	10.17
	329.88	4812.64	6852.16		121.55	29.7	61.13		41.61	644.82	86.57		2.85	10.6	126.7		4.55	239.83	23.93
	69.6	5284.86	824.54		22.97	75.66	56.97		43.69	219.78	54.81		10.98	15.43	153.08		8.4	30.21	7.96
			402.88				25.34				56.12				72.52				5.88

[truncated: 15 more sheets: Figure 7A, Supp Fig 1C, Supp Fig 2B, Supp Fig 2C, Supp Fig 2D, Supp Fig 2E, Supp Fig 3, Supp Fig 6, Supp Fig 7B, Supp Fig 7C, Supp Fig 8, Supp Fig 9A, Supp Fig 10A, Supp Fig 11A, Sheet4]
